# Supplementary material for: Evolutionary diversity of bile salts in reptiles and mammals, including analysis of ancient human and extinct giant ground sloth coprolites
Source: BMC Evol Biol. 2010 May 6;10:133. doi: 10.1186/1471-2148-10-133 (PMC2886068; doi:10.1186/1471-2148-10-133)
Supplement: Additional file 4 — Bile salt synthetic enzymes. Excel spreadsheet contains the accession numbers for putative orthologs to the enzymes involved in bile acid biosynthesis in humans. For genes where reliable full-length sequences are available, the percent identity of the amino acid. [file 1471-2148-10-133-S4.XLS]

## Sheet: Sheet1
ADDITIONAL FILE 4	1. Cholesterol 7α-hydroxylase	Protein length	E-value	% Amino Acid Sequence	2. Cholesterol 24-hydroxylase	Protein length	E-value	% Amino Acid Sequence	3. Cholesterol 25-hydroxylase	Protein length	E-value	% Amino Acid Sequence	4. Sterol 27-hydroxylase	Protein length	E-value	% Amino Acid Sequence	5. Oxysterol 7α-hydroxylase	Protein length	E-value	% Amino Acid Sequence	6. Oxysterol 7α-hydroxylase	Protein length	E-value	% Amino Acid Sequence	7. 3β-Hydroxy-∆5-C27-	Protein length	E-value	% Amino Acid Sequence	8. Sterol 12α-hydroxylase	Protein length	E-value	% Amino Acid Sequence	9. ∆4-3-Oxosteroid 5β-	Protein length	E-value	% Amino Acid Sequence	10. 3α-Hydroxysteroid	Protein length	E-value	11. Sterol 27-hydroxylase	12. Bile acid CoA ligase	Protein length	E-value	% Amino Acid Sequence	13. 2-Methylacyl-CoA-	Protein length	E-value	% Amino Acid Sequence	14. Branched-chain acyl-
Bile Salt Synthetic Enzymes		Amino acids		Identity to Human Enzyme		Amino acids		Identity to Human Enzyme		Amino acids		Identity to Human Enzyme		Amino acids		Identity to Human Enzyme		Amino acids		Identity to Human Enzyme		Amino acids		Identity to Human Enzyme	steroid oxidoreductase	Amino acids		Identity to Human Enzyme		Amino acids		Identity to Human Enzyme	reductase	Amino acids		Identity to Human Enzyme	dehydrogenase	Amino acids				Amino acids		Identity to Human Enzyme	racemase	Amino acids		Identity to Human Enzyme	CoA oxidase
Numbering of enzymes follows that used in	Endoplasmic reticulum				Endoplasmic reticulum				Endoplasmic reticulum				Mitochondria				Endoplasmic reticulum				ER				ER				ER				Cytoplasm				Cytoplasm			Mitochondria	ER, peroxisome				Peroxisome, mitochondria				Peroxisome
review by Russell DW (Annu. Rev. Biochem.	CYP7A1			CYP7A1	CYP46A1			CYP46A1	CH25H			CH25H	CYP27A1			CYP27A1	CYP39A1			CYP39A1	CYP7B1			CYP7B1	HSD3B7			HSD3B7	CYP8B1			CYP8B1	AKR1D1			AKR1D1	AKR1C4			CYP27A1	BAL			BAL	AMACR			AMACR	ACOX2
72: 137-174, 2003)	7α-Hydroxylation				24-Hydroxylation				25-Hydroxylation				27-Hydroxylation				7α-Hydroxylation				7α-Hydroxylation				Double bond isomerization;				12α-Hydroxylation				5b-reduction				3-oxo to 3α-hydroxy			27-Hydroxylation (same as #4)	CoA ligation				25(R) to 25(S) isomerization				24,25-trans isomerization
E-value is from BLAST search relative to																									3b-OH to 3-oxo
human ortholog
MAMMALS
Human (Homo sapiens)	Genbank: NM_000780	504	0	100	Genbank: NM_006668	500	0	100	Genbank: NM_003956	272	0	100	Genbank: NM_000784	531	0	100	Genbank: NM_016593	469	0	100	Genbank: NM_004820	506	0	100	Genbank: NM_025193	369	0	100	Genbank: NM_004391	501	0	100	Genbank: NM_005989	326	0	100	Genbank: NM_001818	323	0		Genbank: NM_003645	620	0	100	Genbank: AF158378	382	0	100	Genbank: NM_003500
Gorilla (Gorilla gorilla)																					Ensembl: ENSGGOT00000009699	506	0	98.6	Ensembl: ENSGGOT00000016117	369	0	98.6
Orangutan (Pongo pygmaeus)	Ensembl: ENSPPYT00000021703	504	0	98.6	Ensembl: ENSPPYT00000007250	Incomplete			Ensembl: ENSPPYT00000002952	272	5e-150	98.2					Ensembl: ENSPPYT00000019389	469	0	98.2	Ensembl: ENSPPYT00000021728	506	0	98	Ensembl: ENSPPYT00000008585	369	0	98.1	Ensembl: ENSPPYT00000016250	501	0	97.6									Ensembl: ENSPPYT00000012223	620	0	98.3
Sumatran orangutan (Pongo abelii)																																													Genbank: NM_001131242	382	6e-116	98.3
Rhesus macaque (Macaca mulatta)	Genbank: XM_001087135	504	0	96.2	Genbank: XM_001103622	505	0	96.2	Genbank: XM_001083208	272	2e-140	94.9					Genbank: XM_001102611	469	0	97					Genbank: XM_001103725	369	0	97.7	Genbank: XM_001108578	501	0	97.4	Genbank: XM_001107157	326	0	97.5					Genbank: XM_001114099	620	0	97.1	Genbank: XM_001088403	382	2e-111	94
Crab-eating macaque (Macaca fascicularis)													Genbank: DQ074803	531	0	97.6
Mouse Lemur (Microcebus murinus)									Ensembl: ENSMICT00000004518	272	1e-139	84.6	Ensembl: ENSMICT00000007001	Incomplete											Ensembl: ENSMICT00000001587	368	0	91
Bushbaby (Otolemur garnettii)																													Ensembl: ENSOGAT00000002518	Incomplete
Cat (Felis catus)	Ensembl: ENSFCAT00000008005	501	0	85.2																					Ensembl: ENSFCAT00000002594	369	0	90													Ensembl: ENSFCAT00000003755	Incomplete
Cow (Bos taurus)	Genbank: XM_587646	500	0	81.6	Genbank: NM_001076810	477	0	89.6	Genbank: NM_001075243	273	4e-127	82	Genbank: NM_001083413	537	0	78.5	Genbank: NM_001098938	469	0	79.5					Genbank: NM_001034696	369	7e-172	89.7													Genbank: XM_615837	620	0	85	Genbank: XM_593629	382	2e-106	87.4	Genbank: NM_001102015
Dog (Canis familiaris)	Genbank: XM_544091	501	0	85.2	Genbank: XM_537552			87.3	Genbank: XM_543596	271	1e-102	70.4	Genbank: XM_848001	528	0	80.5	Genbank: XM_538946	469	0	84.9					Genbank: XM_547037	369	0	89.7	Genbank: XM_542738	501	0	80.8									Genbank: XM_535473	620	0	84.7	Genbank: XM_850336	382	3e-100	84.3
Dolphin (Tursiops truncatus)	Ensembl: ENSTTRT00000004961	501	0	81.2					Ensembl: ENSTTRT00000007442	271	6e-109	84.9																					Ensembl: ENSTTRT00000015967	326	9e-176	91.7									Ensembl: ENSTTRT00000011364	380	4e-102	87.4	Ensembl: ENSTTRT00000013751
Horse (Equus caballus)	Genbank: XM_001496912	501	0	87.2	Genbank: XM_001488041	476	0	87.5	Genbank: XM_001503007	271	2e-124	83	Genbank: XM_001492278	534	0	79.4	Genbank: XM_001498174	469	0	77.2					Genbank: XM_001500919	369	0	92.4	Genbank: XM_001501428	501	0	83.4	Genbank: XM_001497074	326	5e-176	91.1					Genbank: XM_001502007	620	0	84	Genbank: XM_001500251	390	2e-100	84.3	Genbank: XM_001488989
Pig (Sus scrofa)	Genbank: NM_001005352	501	0	81					Genbank: XM_001928620	271	5e-125	83.1					Genbank: NM_001101027	469	0	80.6					Genbank: NM_001004049	369	0	92.3	Genbank: NM_214426	501	0	81.2									Genbank: XM_001928366	620	0	84.4
Megabat (Pteropus vampyrus)																																									Ensembl: ENSPVAT00000013972	Incomplete			Ensembl: ENSPVAT00000008945	377	8e-104	85.2
Microbat (Myotis lucifugus)	Ensembl: ENSMLUT00000004796	502	0	83.8																													Ensembl: ENSMLUT00000014780	326	4e-174	72.1
Kangaroo rat (Dipodomys ordii)									Ensembl: ENSDORT00000000931	Incomplete																			Ensembl: ENSDORT00000011115	499	0	69.7													Ensembl: ENSDORT00000002487	377	2e-103	83.9
Shrew (Sorex araneus)	Ensembl: ENSSART00000010242	502	0	80.4					Ensembl: ENSSART00000006483	273	1e-121	78.3																					Ensembl: ENSSART00000005763	326	1e-170	82.8					Ensembl: ENSSART00000001546	Incomplete			Ensembl: ENSSART00000000396	374	7e-101	79.6
Tree Shrew (Tupaia belangeri)									Ensembl: ENSTBET00000005265	273	8e-128	81.9	Ensembl: ENSTBET00000013929	535	0	78.5																									Ensembl: ENSTBET00000003964	Incomplete			Ensembl: ENSTBET00000010926	381	5e-104	86.4
Mouse (Mus musculus)	Genbank: BC130261	503	0	81.9	Ensembl: ENSMUST00000021684	500	0	95.1	Genbank: NM_009890	298	2e-117	77.9	Genbank: NM_024264	533	0	72.2	Genbank: NM_018887	470	0	75.6	Genbank: AK140100	508	9e-167	65.6	Genbank: NM_133943	369	9e-167	87	Genbank: NM_010012	500	0	74.8	Genbank: NM_145364	326	9e-160	82.8	Genbank: NM_030611	323	4e-90		Genbank: NM_011978	620	0	82.6	Genbank: NM_008537	381	9e-98	82.1	Genbank: AK144243
Rat (Rattus norvegicus)	Genbank: NM_012942	504	0	82.5	Genbank: BC162019	500	0		Genbank: NM_001025415	298	9e-123	80.1	Ensembl: ENSRNOT00000023152	533	0		Genbank: NM_001106893	466	0	74	Ensembl: ENSRNOT00000013116	508	1e-164	64.6	Ensembl: ENSRNOT00000025933	369	1e-164	87.5	Genbank: NM_031241	499	0	74.3	Genbank: NM_138884	326	9e-160	80					Genbank: NM_031736	620	0	82.4	Ensembl: ENSRNOT00000025323	381	7e-98	82.1	Ensembl: ENSRNOT00000010260
Guinea pig (Cavia porcellus)	Ensembl: ENSCPOT00000003431	505	0	81.3					Ensembl: ENSCPOT00000006517	269	6e-124	80.3	Ensembl: ENSCPOT00000001422	532	2e-144	79									Genbank: AY914174	369	6e-166	87.2	Ensembl: ENSCPOT00000005033	501	0	70.3									Ensembl: ENSCPOT00000012741	620	0	82.2	Ensembl: ENSCPOT00000009519	381	3e-97	83.5	Ensembl: ENSCPOT00000006790
Pika (Ochotona princeps)												82.7	Ensembl: ENSOPRT00000011531	531	3e+137	74.2	Ensembl: ENSOPRT00000010921	Incomplete							Ensembl: ENSOPRT00000016082	369	5e-165	88.3	Ensembl: ENSOPRT00000016066	499	0	75.5	Ensembl: ENSOPRT00000004337	Incomplete							Ensembl: ENSOPRT00000017034	620	0	82					Ensembl: ENSOPRT00000017218
Rabbit (Oryctolagus cuniculus)									Ensembl: ENSOCUT00000000545	272	7e-117	81.6	Genbank: J04717	535	0	81.7													Genbank: NM_001082622	499	0	78	Genbank: NM_001081997	326	3e-169	89.6													Genbank: NM_001082763
Squirrel (Spermophilus tridecemlineatus)									Ensembl: ENSSTOT00000013088	272	2e-116	81.6	Ensembl: ENSSTOT00000006604	531	1e-134										Ensembl: ENSSTOT00000005457	369	2e-164	88.3																	Ensembl: ENSTRUT00000036939	Incomplete
Hedgehog (Erinaceus europaeus)	Ensembl: ENSEEUT00000004449	500	0	82																					Ensembl: ENSEEUT00000013429	Incomplete																			Ensembl: ENSEEUT00000000977	382	7e-102	85.5
Lesser hedgehog tenrec (Echinops telfairi)	Ensembl: ENSETET00000002416	503	0	79.7																									Ensembl: ENSETET00000018831	Incomplete											Ensembl: ENSDORT00000008917	Incomplete
Tarsier (Tarsius syrichta)									Ensembl: ENSTSYT00000011613	273	4e-127	84.9
Hyrax (Procavia capensis)					Ensembl: ENSPCAT00000015724	500	0	93.9					Ensembl: ENSPCAT00000006270	Incomplete																			Ensembl: ENSPCAT00000012295 (*)	Incomplete
Elephant (Loxodonta africana)	Ensembl: ENSLAFT00000006241	Incomplete			Ensembl: ENSLAFT00000000542	Incomplete			Ensembl: ENSLAFT00000001586	273	2e-101	78.7	Ensembl: ENSLAFT00000017636	Incomplete			Ensembl: ENSLAFT00000001972	Incomplete			Ensembl: ENSLAFT00000012755	Incomplete			Ensembl: ENSLAFT00000004516	365	8e-119	88.7					Ensembl: ENSLAFT00000009694	Incomplete			Ensembl: ENSLAFT00000002428	Incomplete			Ensembl: ENSLAFT00000002730	Incomplete			Ensembl: ENSLAFT00000017090	Incomplete
Opossum (Monodelphia domestica)	Genbank: XM_001368387	504	0	78.8					Genbank: XM_001365937	273	9e-99	77.9	Genbank: XM_001364645	531	3e-164	71.9	Genbank: XM_001368667	452	4e-162	60					Genbank: XM_001371940	368	7e-122	74.7	Genbank: XM_001377081	500	6e-166	76.6	Ensembl: ENSMODT00000017652 (*)	Incomplete			Ensembl: ENSMODT00000023055	Incomplete			Genbank: XM_001369002	620	0	80.6	Genbank: XM_001365629	388	3e-90	74.5	Genbank: XM_001378684
Platypus (Ornithorhynchus anatinus)	Genbank: XM_001514350	504	0	78.8	Genbank: XM_001512676	499	0		Genbank: XM_001509558	Incomplete			Genbank: XM_001509485	531	4e-156	70.5	Genbank: XM_001511590	452	9e-172	60.3					Genbank: XM_001516835	368	3e-121	73.7	Genbank: XM_001507473	500	4e-164	75.9	Genbank: XM_001511288	326	7e-159	89.1	Uncertain orthology												Genbank: XM_001514001
BIRDS																																					Uncertain orthology
Chicken (Gallus gallus)	Genbank: AY700578	512	0	68	Genbank: XM_421360	499	5e-161	59.4	Genbank: XM_421660	274	2e-85	57.7	Genbank: XM_422056	531	3e-128	62	Genbank: XM_420063	468	1e-131	58.7					Genbank: XM_415754	365	2e-125	40.3	Genbank: NM_001005571	510	6e-147	54.2	Genbank: XM_416341	336	1e-163	81.6									Genbank: NM_001031448	383	1e-90	76.4	Genbank: XM_414406
Domestic goose (Anser anser)	Genbank: FJ795046	511	0	68
Japanese quail (Coturnix japonica)																					Genbank: AB329632	503	2e-125	51.5
Zebra finch (Taeniopygia guttata)	Genbank: XM_002198299	513	0	65.9	Genbank: XM_002200567	501	2e-146	53.8	Genbank: XM_002188469	274	3e-85	58.1					Genbank: XM_002189610	467	1e-159	57.8					Genbank: NM_001048264	365	1e-127	40.6	Genbank: XM_002192960	509	2e-145	53.7	Genbank: XM_002191494	335	2e-160	81.3									Genbank: XM_002191656	383	5e-89	76.2	Genbank: XM_002187581
REPTILES																																					Uncertain orthology
Green anole (Anolis caroliensis)	Ensembl: ENSACAT00000005379	503	0	65.3									Ensembl: ENSACAT00000013494	Incomplete			Ensembl: ENSACAT00000013172	468	6e-149	53.4													Ensembl: ENSACAT00000013494	326	1e-151	78.2					Ensembl: ENSACAT00000010660	Incomplete			Ensembl: ENSACAT00000008413	383	4e-88	73.6
AMPHIBIANS																																					Uncertain orthology
African clawed frog (Xenopus laevis)					Genbank: NM_001110749	503	1e-140	52.6	Genbank: NM_001079341	263	3e-74	51.3	Genbank: NM_001093629	542	3e-137	46.3	Genbank: BC106433	476	6e-136	51.8																					Genbank: BC041746	620	0	58.2	Genbank: BC157715	382	7e-79	70.2	Genbank: NM_001091064
Western clawed frog (Xenopus tropicalis)	Genbank: NM_001127039	514	5e-101	62.9	Genbank: NM_001032346	503	2e-144	53.7	Genbank: BC128935	263	5e-75	51.5	Ensembl: ENSXETT00000030301	Incomplete		51.8	Genbank: NM_001127039	476	5e-135	51.7					Genbank: NM_001127029	379	1e-120	60.7					Genbank: NM_001030438	326	4e-148	80.7					Genbank: NM_001011348	620	0	58.4	Genbank: NM_001007885	381	3e-80	69.1	Ensembl: ENSXETT00000051094
FISH																																					Uncertain orthology
Fugu (Takifugu rubripes)	Ensembl: ENSTRUT00000028091	512	4e-101	59.3	Ensembl: ENSTRUT00000000166	504	2.2e-128	46.6																					Ensembl: ENSTRUT00000003144	514	5e-143	50.5
Freshwater pufferfish (Tetraodon nigriviridis)	Ensembl: ENSTNIT00000021544	Incomplete			Ensembl: GSTENT00018412001	Incomplete			Ensembl: GSTENT00021570001	Incomplete			Ensembl: GSTENT00029207001	Incomplete			Genbank: CAAE010102238.1	465	2e-128	50.6					Ensembl: GSTENT00027807001	Incomplete			Ensembl: GSTENT00016125001	511	3e-144	52	Ensembl: ENSTNIT00000001000	Incomplete							Genbank: CAAE01014581	619	0	54.8	Ensembl: ENSTNIT00000010531	382	1e-81	70.6
Medaka (Oryzias latipes)	Ensembl: ENSORLT000000009936	510	2e-116	60.4	Ensembl: ENSORLT00000013183	Incomplete			Ensembl: ENSORLT00000024170	Incomplete			Ensembl: ENSORLT00000018569	518	1e-113	45.5									Genbank: NM_001137565	374	2e-89	32.8	Ensembl: ENSORLT00000022034	511	8e-139	52.7	Ensembl: ENSORLT00000002954	326	1e-146	74.2					Ensembl: ENSORLT00000003939	616	0	54.3	Ensembl: ENSORLT00000008173	383	8e-78	51.7
Stickleback (Gasterosteus aculeatus)	Ensembl; ENSGACT000000019252	Incomplete			Ensembl: ENSGACT00000007241	512	4e-130	45.2	Ensembl: ENSGACT00000013714	Incomplete															Ensembl: ENSGACT00000018116	366	3e-93	33	Ensembl: ENSGACT00000023054	510	4e-144	53.2													Ensembl: ENSGACT00000021550	Incomplete
Zebrafish (Danio rerio)	Genbank: NM_201173	511	3e-113	64.8	Genbank: NM_001020522	502	3e-129	48	Genbank: NM_001008652	251	3e-79	57.4	Genbank: XM_001333968	524	2e-120	45.2	Genbank: NM_001030189	464	3e-132	50.9					Genbank: BC155181	365	1e-88	32.6	Genbank: NM_001003736	510	1e-142	53.4									Genbank: NM_001008639	620	0	56.9	Genbank: NM_001020626	382	5e-81	69.8	Genbank: NM_001005933
Atlantic salmon (Salmon salar)	Genbank: BT059202	Incomplete							Genbank: BT046542	252	1e-78	58.3																					Genbank: NM_001146486	326	1e-142	72.1					Genbank: NM_001141797	618	0	55.8	Genbank: NM_001146573	382	3e-76	68.7
Rainbow smelt (Osmerus mordax)									Genbank: BT075475	Incomplete																							Genbank: BT075360	Incomplete											Genbank: BT074957	Incomplete
INVERTEBRATES
Sea squirt (Ciona intestinalis)																																													Ensembl: ENSCINT00000008170	376	9e-53	62.3	Ensembl: ENSCINT00000012122
Pacific sea squirt (Ciona savignyi)
[truncated: 15 more columns]
